# Supplementary material for: Maternal determination of soldier proportion and paternal determination of soldier sex ratio in hybrid Reticulitermes (Isoptera: Rhinotermitidae) termite colonies
Source: PLoS One. 2023 Nov 2;18(11):e0293096. doi: 10.1371/journal.pone.0293096 (PMC10621947; doi:10.1371/journal.pone.0293096)
Supplement: S1 Dataset — (XLSX) [file pone.0293096.s003.xlsx]

## Sheet: colony information
colony_ID	species	collection_date	location
ET025	R. speratus	2019-05-01	Yamashina-ku, Kyoto, Japan
MT177	R. speratus	2019-05-14	Yamashina-ku, Kyoto, Japan
MT367	R. speratus	2019-09-05	Yamashina-ku, Kyoto, Japan
MT183	R. speratus	2019-05-21	Takashima-shi, Shiga, Japan
KM018	R. speratus	2020-09-14	Tambasasayama-shi, Hyogo, Japan
MT169	R. speratus	2021-04-17	Kimotsuki-cho, Kagoshima,Japan
TI090	R. speratus	2019-05-14	Yamashina-ku, Kyoto, Japan
MT359	R. speratus	2019-08-27	Yamashina-ku, Kyoto, Japan
KM026	R. speratus	2019-05-21	Takashima-shi, Shiga, Japan
KM094	R. speratus	2021-07-17	Kamiiso-cho, Hokkaido, Japan
MT375	R. speratus	2019-09-07	Fushimi-ku, Kyoto, Japan
KM019	R. speratus	2020-10-28	Kawanishi-shi, Hyogo,japan
MT370	R. speratus	2019-09-07	Fushimi-ku, Kyoto, Japan
MT373	R. speratus	2019-09-07	Fushimi-ku, Kyoto, Japan
TI086	R. speratus	2019-04-23	Ryuo-cho, Shiga, Japan
MT369	R. speratus	2019-09-07	Fushimi-ku, Kyoto, Japan
KM006	R. speratus	2020-08-19	Nishikyo-ku, Kyoto, Japan
CM627	R. speratus	2019-09-05	Yamashina-ku, Kyoto, Japan
TI077	R. speratus	2019-04-23	Ryuo-cho, Shiga, Japan
SN879	R. speratus	2019-10-05	Takashima-shi, Shiga, Japan
HN008	R. amamianus	2021-01-20	Amami-shi, Kagoshima, Japan
HN009	R. amamianus	2021-01-20	Amami-shi, Kagoshima, Japan
MT563	R. amamianus	2021-01-20	Amami-shi, Kagoshima, Japan
MT565	R. amamianus	2021-01-20	Amami-shi, Kagoshima, Japan
MT566	R. amamianus	2021-01-20	Amami-shi, Kagoshima, Japan
MT567	R. amamianus	2021-01-20	Amami-shi, Kagoshima, Japan
MT568	R. amamianus	2021-01-20	Amami-shi, Kagoshima, Japan
MT570	R. amamianus	2021-01-21	Amami-shi, Kagoshima, Japan
MT571	R. amamianus	2021-01-21	Amami-shi, Kagoshima, Japan
TMK082	R. amamianus	2021-06-04	Amami-shi, Kagoshima, Japan
TMK083	R. amamianus	2021-06-04	Amami-shi, Kagoshima, Japan
TMK086	R. amamianus	2021-06-04	Amami-shi, Kagoshima, Japan
Yao146	R. amamianus	2021-01-20	Amami-shi, Kagoshima, Japan
Yao147	R. amamianus	2021-01-20	Amami-shi, Kagoshima, Japan
Yao149	R. amamianus	2021-01-20	Amami-shi, Kagoshima, Japan
Yao150	R. amamianus	2021-01-20	Amami-shi, Kagoshima, Japan
Yao154	R. amamianus	2021-01-23	Amami-shi, Kagoshima, Japan
RsA	R. speratus	2020-03-25	Sakyo-ku, Kyoto, Japan
RsB	R. speratus	2020-03-25	Sakyo-ku, Kyoto, Japan
RaC	R. amamianus	2020-04-01	Amami-shi, Kagoshima, Japan
RaD	R. amamianus	2020-03-31	Amami-shi, Kagoshima, Japan

## Sheet: colony set
cross_type	originating_colony_of_primary_king	originating_colony_of_primary_queen	number_of_replication
intraspecies_crossing	RsA	RsB	120
intraspecies_crossing	RsB	RsA	120
intraspecies_crossing	RaC	RaD	120
intraspecies_crossing	RaD	RaC	120
interspecies_crossing	RsA	RaC	120
interspecies_crossing	RsA	RaD	120
interspecies_crossing	RsB	RaC	120
interspecies_crossing	RsB	RaD	120
interspecies_crossing	RaC	RsA	120
interspecies_crossing	RaC	RsB	120
interspecies_crossing	RaD	RsA	120
interspecies_crossing	RaD	RsB	120

## Sheet: Figure 2a
species	colony_ID	number_of_sampled_soldiers	number_of_male_soldiers	number_of_female_soldiers	soldier_sex_ratio
R. speratus	ET025	100	44	56	0.56
R. speratus	MT177	100	35	65	0.65
R. speratus	MT367	66	15	51	0.77
R. speratus	MT183	100	45	55	0.55
R. speratus	KM018	100	39	61	0.61
R. speratus	MT169	100	30	70	0.7
R. speratus	TI090	60	21	39	0.65
R. speratus	MT359	100	43	57	0.57
R. speratus	KM026	100	35	65	0.65
R. speratus	KM094	100	34	66	0.66
R. speratus	MT375	100	42	58	0.58
R. speratus	KM019	100	56	44	0.44
R. speratus	MT370	100	29	71	0.71
R. speratus	MT373	100	46	54	0.54
R. speratus	TI086	100	43	57	0.57
R. speratus	MT369	100	50	50	0.5
R. speratus	KM006	100	50	50	0.5
R. speratus	CM627	100	40	60	0.6
R. speratus	TI077	100	19	81	0.81
R. speratus	SN879	100	30	70	0.7
R. amamianus	HN008	52	27	25	0.48
R. amamianus	HN009	52	25	27	0.52
R. amamianus	MT563	44	25	19	0.43
R. amamianus	MT565	45	29	16	0.36
R. amamianus	MT566	71	39	32	0.45
R. amamianus	MT567	115	69	46	0.4
R. amamianus	MT568	45	31	14	0.31
R. amamianus	MT570	43	22	21	0.49
R. amamianus	MT571	88	59	29	0.33
R. amamianus	TMK082	90	48	42	0.47
R. amamianus	TMK083	64	38	26	0.41
R. amamianus	TMK086	62	33	29	0.47
R. amamianus	Yao146	69	34	35	0.51
R. amamianus	Yao147	50	26	24	0.48
R. amamianus	Yao149	101	60	41	0.41
R. amamianus	Yao150	109	56	53	0.49
R. amamianus	Yao154	94	51	43	0.46

## Sheet: Fig2b, Fig3a, Fig4a
colony_ID	years_elapsed_since_colony_foundation	originating_colony_of_primary_king	originating_colony_of_primary_queen	cross_type	presence_of_primary_king	presence_of_primary_queen	number_of_workers	number_of_larvae	number_of_eggs	number_of_soldiers	number_of_male_soldiers	number_of_female_soldiers	soldier_sex_ratio	nymph_presence	number_of_male_nymph	number_of_female_nymph	soldier_proportion
RsB_RaC_A	2	RsB	RaC	Rs_Ra	present	present	77	9	4	4	1	3	0.75	0	0	0	0.049
RsB_RaC_B	2	RsB	RaC	Rs_Ra	present	present	158	30	30	8	3	5	0.63	0	0	0	0.048
RsB_RaC_C	2	RsB	RaC	Rs_Ra	present	present	55	13	35	7	2	5	0.71	0	0	0	0.113
RsB_RaC_D	2	RsB	RaC	Rs_Ra	present	present	132	7	1	9	2	7	0.78	0	0	0	0.064
RsB_RaC_E	2	RsB	RaC	Rs_Ra	present	present	128	7	0	10	2	8	0.8	0	0	0	0.072
RsB_RaC_F	2	RsB	RaC	Rs_Ra	present	present	100	10	35	8	2	6	0.75	0	0	0	0.074
RsB_RaC_G	2	RsB	RaC	Rs_Ra	present	present	53	17	15	3	1	2	0.67	0	0	0	0.054
RsB_RaC_H	2	RsB	RaC	Rs_Ra	present	present	27	15	41	4	1	3	0.75	0	0	0	0.129
RsB_RaC_I	2	RsB	RaC	Rs_Ra	present	present	118	39	14	10	0	10	1	0	0	0	0.078
RsB_RaC_J	2	RsB	RaC	Rs_Ra	present	present	94	20	17	4	0	4	1	0	0	0	0.041
RsB_RaC_K	2	RsB	RaC	Rs_Ra	present	present	134	5	10	7	0	7	1	0	0	0	0.05
RsB_RaC_L	2	RsB	RaC	Rs_Ra	present	present	84	4	0	7	2	5	0.71	0	0	0	0.077
RsB_RaC_M	2	RsB	RaC	Rs_Ra	present	present	73	5	0	5	2	3	0.6	0	0	0	0.064
RsB_RaC_N	2	RsB	RaC	Rs_Ra	present	present	36	9	26	4	0	3	1	0	0	0	0.1
RsB_RaC_P	2	RsB	RaC	Rs_Ra	present	present	100	2	0	6	1	5	0.83	0	0	0	0.057
RsB_RaC_Q	2	RsB	RaC	Rs_Ra	present	present	160	18	35	6	2	4	0.67	0	0	0	0.036
RsB_RaC_R	2	RsB	RaC	Rs_Ra	present	present	96	3	22	7	0	7	1	0	0	0	0.068
RsB_RaC_S	2	RsB	RaC	Rs_Ra	present	present	84	11	9	6	2	4	0.67	0	0	0	0.067
RsB_RaC_T	2	RsB	RaC	Rs_Ra	present	present	166	19	8	12	6	6	0.5	0	0	0	0.067
RsB_RaC_U	2	RsB	RaC	Rs_Ra	present	present	140	49	27	8	3	5	0.63	0	0	0	0.054
RsB_RaC_V	2	RsB	RaC	Rs_Ra	present	present	86	18	95	4	1	3	0.75	0	0	0	0.044
RsB_RaC_W	2	RsB	RaC	Rs_Ra	present	present	125	11	3	8	2	5	0.71	0	0	0	0.06
RsA_RaD_A	2	RsA	RaD	Rs_Ra	present	present	123	7	30	9	2	7	0.78	0	0	0	0.068
RsA_RaD_B	2	RsA	RaD	Rs_Ra	present	present	59	1	23	8	2	6	0.75	0	0	0	0.119
RsA_RaD_C	2	RsA	RaD	Rs_Ra	present	present	104	0	22	5	1	4	0.8	0	0	0	0.046
RsA_RaD_D	2	RsA	RaD	Rs_Ra	present	present	63	7	55	4	1	3	0.75	0	0	0	0.06
RsA_RaD_E	2	RsA	RaD	Rs_Ra	present	present	53	5	84	3	1	2	0.67	0	0	0	0.054
RsA_RaD_F	2	RsA	RaD	Rs_Ra	present	present	51	0	0.2	6	2	4	0.67	0	0	0	0.105
RsA_RaD_G	2	RsA	RaD	Rs_Ra	present	present	134	0	38	6	2	4	0.67	0	0	0	0.043
RsA_RaD_H	2	RsA	RaD	Rs_Ra	present	present	71	71	0	4	0	4	1	0	0	0	0.053
RsA_RaD_I	2	RsA	RaD	Rs_Ra	present	present	86	7	20	6	1	5	0.83	0	0	0	0.065
RsA_RaD_J	2	RsA	RaD	Rs_Ra	present	present	151	25	20	11	3	8	0.73	0	0	0	0.068
RsA_RaD_K	2	RsA	RaD	Rs_Ra	present	present	41	0	7	4	0	4	1	0	0	0	0.089
RsA_RaD_L	2	RsA	RaD	Rs_Ra	present	present	75	0	0	5	2	3	0.6	0	0	0	0.063
RsA_RaD_M	2	RsA	RaD	Rs_Ra	present	present	147	47	32	8	3	5	0.63	0	0	0	0.052
RsA_RaD_N	2	RsA	RaD	Rs_Ra	present	present	77	14	68	7	2	5	0.71	0	0	0	0.083
RsA_RaD_O	2	RsA	RaD	Rs_Ra	present	present	84	28	12	6	1	5	0.83	0	0	0	0.067
RsA_RaD_P	2	RsA	RaD	Rs_Ra	present	present	98	22	4	10	3	7	0.7	0	0	0	0.093
RsA_RaD_Q	2	RsA	RaD	Rs_Ra	present	present	55	33	19	5	2	3	0.6	0	0	0	0.083
RsA_RaD_R	2	RsA	RaD	Rs_Ra	present	present	54	38	74	6	3	3	0.5	1	1	0	0.1
RsA_RaD_S	2	RsA	RaD	Rs_Ra	present	present	98	6	40	9	2	7	0.78	0	0	0	0.084
RsA_RaD_T	2	RsA	RaD	Rs_Ra	present	present	78	0	17	9	3	6	0.67	0	0	0	0.103
RsA_RaD_U	2	RsA	RaD	Rs_Ra	present	present	64	2	12	7	2	5	0.71	0	0	0	0.099
RsA_RaD_V	2	RsA	RaD	Rs_Ra	present	present	45	10	44	4	0	4	1	0	0	0	0.082
RsB_RaD_A	2	RsB	RaD	Rs_Ra	present	present	146	73	21	14	5	9	0.64	0	0	0	0.088
RsB_RaD_B	2	RsB	RaD	Rs_Ra	present	present	57	31	39	5	1	4	0.8	0	0	0	0.081
RsB_RaD_C	2	RsB	RaD	Rs_Ra	present	present	83	4	16	7	0	7	1	0	0	0	0.078
RsB_RaD_D	2	RsB	RaD	Rs_Ra	present	present	98	8	5	7	2	5	0.71	0	0	0	0.067
RsB_RaD_E	2	RsB	RaD	Rs_Ra	present	present	154	21	21	9	1	8	0.89	0	0	0	0.055
RsB_RaD_F	2	RsB	RaD	Rs_Ra	present	present	116	58	1	7	5	2	0.29	0	0	0	0.057
RsB_RaD_G	2	RsB	RaD	Rs_Ra	present	present	60	23	20	8	2	6	0.75	0	0	0	0.118
RsB_RaD_H	2	RsB	RaD	Rs_Ra	present	present	103	17	17	7	3	4	0.57	0	0	0	0.064
RsB_RaD_I	2	RsB	RaD	Rs_Ra	present	absent	101	0	0	8	3	5	0.63	1	1	0	0.073
RsB_RaD_J	2	RsB	RaD	Rs_Ra	present	present	106	35	28	9	3	6	0.67	0	0	0	0.078
RsB_RaD_K	2	RsB	RaD	Rs_Ra	present	present	82	43		5	3	2	0.4	0	0	0	0.057
RsB_RaD_L	2	RsB	RaD	Rs_Ra	present	present	107	25	12	10	1	9	0.9	0	0	0	0.085
RsB_RaD_M	2	RsB	RaD	Rs_Ra	present	present	105	18	36	8	2	6	0.75	0	0	0	0.071
RsB_RaD_N	2	RsB	RaD	Rs_Ra	present	present	88	25		7	3	4	0.57	0	0	0	0.074
RsB_RaD_O	2	RsB	RaD	Rs_Ra	present	present	73	21	5	6	1	5	0.83	0	0	0	0.076
RsB_RaD_P	2	RsB	RaD	Rs_Ra	present	present	134	12	0	9	4	5	0.56	0	0	0	0.063
RsB_RaD_Q	2	RsB	RaD	Rs_Ra	present	present	72	12	7	6	3	3	0.5	0	0	0	0.077
RsB_RaD_R	2	RsB	RaD	Rs_Ra	present	present	69	38	14	6	2	4	0.67	0	0	0	0.08
RsB_RaD_S	2	RsB	RaD	Rs_Ra	present	present	78	31	8	6	1	5	0.83	0	0	0	0.071
RsB_RaD_T	2	RsB	RaD	Rs_Ra	present	present	117	39	24	8	1	7	0.88	0	0	0	0.064
RsB_RaD_U	2	RsB	RaD	Rs_Ra	present	present	95	28	22	9	3	6	0.67	0	0	0	0.087
RsB_RaD_V	2	RsB	RaD	Rs_Ra	present	present	117	44	14	9	6	3	0.33	0	0	0	0.071
RsA_RaC_A	2	RsA	RaC	Rs_Ra	present	present	119	16	4	8	1	7	0.88	0	0	0	0.063
RsA_RaC_B	2	RsA	RaC	Rs_Ra	present	present	114	5	0	9	1	8	0.89	0	0	0	0.073
RsA_RaC_C	2	RsA	RaC	Rs_Ra	present	present	75	14	4	10	2	8	0.8	0	0	0	0.118
RsA_RaC_D	2	RsA	RaC	Rs_Ra	present	present	146	61	10	8	4	4	0.5	0	0	0	0.052
RsA_RaC_E	2	RsA	RaC	Rs_Ra	present	present	97	16	31	7	1	6	0.86	0	0	0	0.067
RsA_RaC_F	2	RsA	RaC	Rs_Ra	present	present	78	15	7	8	0	8	1	0	0	0	0.093
RsA_RaC_G	2	RsA	RaC	Rs_Ra	present	present	39	13	11	5	1	4	0.8	0	0	0	0.114
RsA_RaC_H	2	RsA	RaC	Rs_Ra	present	present	149	24	2	10	1	9	0.9	0	0	0	0.063
RsA_RaC_I	2	RsA	RaC	Rs_Ra	present	present	107	38	14	8	5	3	0.38	0	0	0	0.07
RsA_RaC_J	2	RsA	RaC	Rs_Ra	present	present	123	14	12	9	1	8	0.89	0	0	0	0.068
RsA_RaC_K	2	RsA	RaC	Rs_Ra	present	present	108	11	2	6	2	4	0.67	0	0	0	0.053
RsA_RaC_L	2	RsA	RaC	Rs_Ra	present	present	64	14	13	9	7	2	0.22	0	0	0	0.123
RsA_RaC_M	2	RsA	RaC	Rs_Ra	present	present	122	34	20	6	1	5	0.83	0	0	0	0.047
RsA_RaC_N	2	RsA	RaC	Rs_Ra	present	present	96	12	1	5	2	3	0.6	0	0	0	0.05
RsA_RaC_O	2	RsA	RaC	Rs_Ra	present	present	73	5	42	7	1	6	0.86	0	0	0	0.088
RsA_RaC_P	2	RsA	RaC	Rs_Ra	present	present	153	32	60	8	2	6	0.75	0	0	0	0.05
RsA_RaC_Q	2	RsA	RaC	Rs_Ra	present	present	114	27	2	10	1	9	0.9	0	0	0	0.081
RsA_RaC_R	2	RsA	RaC	Rs_Ra	present	present	113	45	1	7	1	6	0.86	0	0	0	0.058
RsA_RaC_S	2	RsA	RaC	Rs_Ra	present	present	91	8	56	9	3	6	0.67	0	0	0	0.09
RsA_RaC_T	2	RsA	RaC	Rs_Ra	present	present	95	12	13	5	3	2	0.4	0	0	0	0.05
RsA_RaC_V	2	RsA	RaC	Rs_Ra	present	present	157	20	1	14	4	10	0.71	1	1	0	0.082
RaC_RsA_A	2	RaC	RsA	Ra_Rs	present	present	430	11	78	21	6	15	0.71	0	0	0	0.047
RaC_RsA_B	2	RaC	RsA	Ra_Rs	present	present	298	142	51	9	4	5	0.56	1	0	1	0.029
RaC_RsA_C	2	RaC	RsA	Ra_Rs	present	present	367	31	0	15	9	6	0.4	1	0	1	0.039
RaC_RsA_D	2	RaC	RsA	Ra_Rs	present	present	294	144	0	15	8	7	0.47	0	0	0	0.049
RaC_RsA_E	2	RaC	RsA	Ra_Rs	present	present	393	12	74	14	8	6	0.43	1	0	2	0.034
RaC_RsA_F	2	RaC	RsA	Ra_Rs	present	present	262	51	0	16	2	14	0.88	0	0	0	0.058
RaC_RsA_G	2	RaC	RsA	Ra_Rs	present	present	290	4	1	16	3	13	0.81	0	0	0	0.052
RaC_RsA_H	2	RaC	RsA	Ra_Rs	present	present	303	37	11	17	9	8	0.47	0	0	0	0.053
RaC_RsA_I	2	RaC	RsA	Ra_Rs	present	present	269	49	23	19	4	15	0.79	1	0	2	0.066
RaC_RsA_J	2	RaC	RsA	Ra_Rs	present	present	307	25	35	18	10	8	0.44	0	0	0	0.055
RaC_RsA_K	2	RaC	RsA	Ra_Rs	present	present	363	22	0	17	6	11	0.65	1	0	1	0.045
RaC_RsA_L	2	RaC	RsA	Ra_Rs	present	present	329	39	1	14	8	6	0.43	0	0	0	0.041
RaC_RsA_M	2	RaC	RsA	Ra_Rs	present	present	372	4	140	21	8	13	0.62	0	0	0	0.053
RaD_RsA_A	2	RaD	RsA	Ra_Rs	present	present	300	143	26	24	2	22	0.92	1	0	3	0.074
RaD_RsA_B	2	RaD	RsA	Ra_Rs	present	present	245	144	35	18	10	8	0.44	1	0	1	0.068
RaD_RsA_C	2	RaD	RsA	Ra_Rs	present	present	121	7	1	6	4	2	0.33	0	0	0	0.047
RaD_RsA_D	2	RaD	RsA	Ra_Rs	present	present	257	20	32	16	10	6	0.38	1	0	2	0.059
RaD_RsA_E	2	RaD	RsA	Ra_Rs	present	present	257	37	1	12	5	7	0.58	1	0	4	0.045
RaD_RsA_F	2	RaD	RsA	Ra_Rs	present	present	363	76	0	27	5	22	0.81	0	0	0	0.069
RaD_RsA_G	2	RaD	RsA	Ra_Rs	present	present	337	0	21	20	8	12	0.6	0	0	0	0.056
RaD_RsA_H	2	RaD	RsA	Ra_Rs	present	present	250	14	1	19	6	13	0.68	0	0	0	0.071
RaD_RsA_I	2	RaD	RsA	Ra_Rs	present	present	147	70		9	7	2	0.22	0	0	0	0.058
RaD_RsA_J	2	RaD	RsA	Ra_Rs	present	present	233	30	7	11	6	5	0.45	0	0	0	0.045
RaC_RsB_A	2	RaC	RsB	Ra_Rs	present	present	198	3	0	6	3	3	0.5	0	0	0	0.029
RaC_RsB_B	2	RaC	RsB	Ra_Rs	present	present	82	0	0	4	3	1	0.25	0	0	0	0.047
RaC_RsB_C	2	RaC	RsB	Ra_Rs	present	present	143	18	12	11	4	7	0.64	0	0	0	0.071
RaC_RsB_D	2	RaC	RsB	Ra_Rs	present	present	174	53	12	11	3	8	0.73	0	0	0	0.059
RaC_RsB_E	2	RaC	RsB	Ra_Rs	present	present	211	20	1	17	10	7	0.41	0	0	0	0.075
RaC_RsB_F	2	RaC	RsB	Ra_Rs	present	present	144	20	14	7	3	4	0.57	0	0	0	0.046
RaC_RsB_G	2	RaC	RsB	Ra_Rs	present	present	164	7	30	10	4	6	0.6	0	0	0	0.057
RaC_RsB_H	2	RaC	RsB	Ra_Rs	present	present	122	10	42	8	4	4	0.5	0	0	0	0.062
RaC_RsB_I	2	RaC	RsB	Ra_Rs	present	present	134	2	9	8	6	2	0.25	0	0	0	0.056
RaC_RsB_J	2	RaC	RsB	Ra_Rs	present	present	126	68	27	7	5	2	0.29	0	0	0	0.053
RaD_RsB_A	2	RaD	RsB	Ra_Rs	present	present	121	17	7	7	4	3	0.43	0	0	0	0.055
RaD_RsB_B	2	RaD	RsB	Ra_Rs	present	present	204	29	0	7	3	4	0.57	0	0	0	0.033
RaD_RsB_C	2	RaD	RsB	Ra_Rs	present	present	139	0	0	8	5	3	0.38	0	0	0	0.054
RaD_RsB_D	2	RaD	RsB	Ra_Rs	present	present	101	20	0	5	3	2	0.4	0	0	0	0.047
RaD_RsB_E	2	RaD	RsB	Ra_Rs	present	present	109	15	0	8	1	7	0.88	0	0	0	0.068
RaD_RsB_F	2	RaD	RsB	Ra_Rs	present	present	170	26	0	7	3	4	0.57	0	0	0	0.04
RaD_RsB_G	2	RaD	RsB	Ra_Rs	present	present	70	22	9	5	1	4	0.8	0	0	0	0.067
RaD_RsB_H	2	RaD	RsB	Ra_Rs	present	present	115	1	1	5	4	1	0.2	0	0	0	0.042
RaD_RsB_I	2	RaD	RsB	Ra_Rs	present	present	126	14	2	5	3	2	0.4	0	0	0	0.038
RaD_RsB_J	2	RaD	RsB	Ra_Rs	present	present	128	9	0	8	8	0	0	0	0	0	0.059
RaC_RaD_A	2	RaC	RaD	Ra_Ra	present	present	161	15	21	13	8	5	0.38	0	0	0	0.075
RaC_RaD_B	2	RaC	RaD	Ra_Ra	present	present	102	33	25	12	3	9	0.75	0	0	0	0.105
RaC_RaD_C	2	RaC	RaD	Ra_Ra	present	present	155	21	25	19	7	12	0.63	0	0	0	0.109
RaC_RaD_D	2	RaC	RaD	Ra_Ra	present	present	182	106	25	16	3	13	0.81	0	0	0	0.081
RaC_RaD_E	2	RaC	RaD	Ra_Ra	present	present	269	56	54	17	10	7	0.41	0	0	0	0.059
RaC_RaD_F	2	RaC	RaD	Ra_Ra	present	present	255	58	92	23	8	15	0.65	0	0	0	0.083
RaC_RaD_G	2	RaC	RaD	Ra_Ra	absent	absent	129	90	65	8	4	4	0.5	0	0	0	0.058
RaC_RaD_H	2	RaC	RaD	Ra_Ra	present	present	131	21	128	9	3	6	0.67	0	0	0	0.064
RaC_RaD_I	2	RaC	RaD	Ra_Ra	present	present	174	78	47	13	5	8	0.62	0	0	0	0.07
RaC_RaD_J	2	RaC	RaD	Ra_Ra	present	present	219	16	22	16	6	10	0.63	0	0	0	0.068
RaC_RaD_K	2	RaC	RaD	Ra_Ra	present	present	260	28	46	32	16	16	0.5	0	0	0	0.11
RaC_RaD_L	2	RaC	RaD	Ra_Ra	present	present	179	4	51	19	8	11	0.58	0	0	0	0.096
RaD_RaC_A	2	RaD	RaC	Ra_Ra	present	present	480	29	24	20	10	10	0.5	0	0	0	0.04
RaD_RaC_B	2	RaD	RaC	Ra_Ra	present	present	267	100	165	22	13	9	0.41	0	0	0	0.076
RaD_RaC_C	2	RaD	RaC	Ra_Ra	present	present	371	56	54	25	12	13	0.52	0	0	0	0.063
RaD_RaC_D	2	RaD	RaC	Ra_Ra	present	present	339	115	86	20	11	9	0.45	0	0	0	0.056
RaD_RaC_E	2	RaD	RaC	Ra_Ra	present	present	436	58	99	24	8	16	0.67	0	0	0	0.052
RaD_RaC_F	2	RaD	RaC	Ra_Ra	present	present	258	181	110	20	10	10	0.5	0	0	0	0.072
RaD_RaC_G	2	RaD	RaC	Ra_Ra	present	present	298	77	86	28	20	8	0.29	0	0	0	0.086
RaD_RaC_H	2	RaD	RaC	Ra_Ra	present	present	217	152	36	22	14	8	0.36	0	0	0	0.092
RaD_RaC_I	2	RaD	RaC	Ra_Ra	present	present	306	52	91	22	11	11	0.5	0	0	0	0.067
RaD_RaC_J	2	RaD	RaC	Ra_Ra	present	present	230	32	22	21	15	6	0.29	0	0	0	0.084
RsA_RsB_A	2	RsA	RsB	Rs_Rs	present	present	71	25	62	4	1	3	0.75	0	0	0	0.053
RsA_RsB_B	2	RsA	RsB	Rs_Rs	present	present	81	74	33	5	1	4	0.8	0	0	0	0.058
RsA_RsB_C	2	RsA	RsB	Rs_Rs	present	present	139	6	20	4	0	4	1	0	0	0	0.028
RsA_RsB_D	2	RsA	RsB	Rs_Rs	present	present	124	4	9	5	2	3	0.6	0	0	0	0.039
RsA_RsB_E	2	RsA	RsB	Rs_Rs	present	present	132	0	56	3	1	2	0.67	0	0	0	0.022
RsA_RsB_F	2	RsA	RsB	Rs_Rs	present	present	77	55	0	3	1	2	0.67	0	0	0	0.038
RsA_RsB_G	2	RsA	RsB	Rs_Rs	present	present	97	3	10	6	1	5	0.83	0	0	0	0.058
RsA_RsB_H	2	RsA	RsB	Rs_Rs	present	present	134	2	6	6	0	6	1	0	0	0	0.043
RsA_RsB_I	2	RsA	RsB	Rs_Rs	present	present	107	22	9	4	2	2	0.5	0	0	0	0.036
RsA_RsB_J	2	RsA	RsB	Rs_Rs	present	present	55	88	28	4	3	1	0.25	0	0	0	0.068
RsB_RsA_A	2	RsB	RsA	Rs_Rs	present	present	69	17	16	3	1	2	0.67	0	0	0	0.042
RsB_RsA_B	2	RsB	RsA	Rs_Rs	present	present	95	10	30	3	1	2	0.67	0	0	0	0.031
RsB_RsA_C	2	RsB	RsA	Rs_Rs	present	present	31	4	0	3	1	2	0.67	0	0	0	0.088
RsB_RsA_D	2	RsB	RsA	Rs_Rs	present	present	27	0	1	3	2	1	0.33	0	0	0	0.1
RsB_RsA_E	2	RsB	RsA	Rs_Rs	present	present	86	24	0	2	0	2	1	0	0	0	0.023
RsB_RsA_F	2	RsB	RsA	Rs_Rs	present	present	64	24	0	4	1	3	0.75	0	0	0	0.059
RsB_RsA_G	2	RsB	RsA	Rs_Rs	present	present	71	2	0	3	1	2	0.67	0	0	0	0.041
RsB_RsA_H	2	RsB	RsA	Rs_Rs	present	present	59	16	54	4	2	2	0.5	0	0	0	0.063

## Sheet: Fig2c, Fig3b, Fig4b
colony_ID	years_elapsed_since_colony_foundation	originating_colony_of_primary_king	originating_colony_of_primary_queen	cross_type	presence_of_primary_king	presence_of_primary_queen	number_of_workers	number_of_larvae	number_of_eggs	number_of_soldiers	number_of_male_soldiers	number_of_female_soldiers	soldier_sex_ratio	nymph_presence	number_of_male_nymph	number_of_female_nymph	soldier_proportion
RsA_RsB_A	2.5	RsA	RsB	Rs_Rs	present	present	414	13	17	16	1	15	0.94	1	0	1	0.037
RsA_RsB_B	2.5	RsA	RsB	Rs_Rs	present	present	459	191	203	16	1	15	0.94	0	0	0	0.034
RsA_RsB_C	2.5	RsA	RsB	Rs_Rs	present	present	572	126	82	17	1	16	0.94	0	0	0	0.029
RsA_RsB_D	2.5	RsA	RsB	Rs_Rs	present	present	293	85	43	9	2	7	0.78	0	0	0	0.03
RsA_RsB_E	2.5	RsA	RsB	Rs_Rs	present	present	365	48	39	15	2	12	0.86	0	0	0	0.039
RsA_RsB_F	2.5	RsA	RsB	Rs_Rs	present	present	325	7	0	10	1	9	0.9	0	0	0	0.03
RsB_RsA_A	2.5	RsB	RsA	Rs_Rs	present	present	177	81	15	8	4	4	0.5	0	0	0	0.043
RsB_RsA_B	2.5	RsB	RsA	Rs_Rs	present	present	305	6	11	8	2	6	0.75	1	0	2	0.026
RsB_RsA_E	2.5	RsB	RsA	Rs_Rs	present	present	210	20	0	17	7	10	0.59	0	0	0	0.075
RsB_RsA_F	2.5	RsB	RsA	Rs_Rs	present	present	58	58	129	6	2	4	0.67	0	0	0	0.094
RsB_RsA_G	2.5	RsB	RsA	Rs_Rs	present	present	71	12	39	3	1	2	0.67	0	0	0	0.041
RsB_RsA_H	2.5	RsB	RsA	Rs_Rs	present	present	93	55	106	5	1	4	0.8	0	0	0	0.051
RsB_RaD_B	2.5	RsB	RaD	Rs_Ra	present	present	242	57	0	23	8	15	0.65	0	0	0	0.087
RsB_RaD_E	2.5	RsB	RaD	Rs_Ra	present	present	429	70	46	32	1	31	0.97	0	0	0	0.069
RsB_RaD_L	2.5	RsB	RaD	Rs_Ra	present	present	314	0	0	30	7	23	0.77	0	0	0	0.087
RsB_RaD_T	2.5	RsB	RaD	Rs_Ra	present	present	235	31	90	21	3	18	0.86	0	0	0	0.082
RsB_RaD_U	2.5	RsB	RaD	Rs_Ra	present	present	224	46	0	14	4	10	0.71	0	0	0	0.059
RsA_RaD_H	2.5	RsA	RaD	Rs_Ra	present	present	375	47	0	32	4	28	0.88	0	0	0	0.079
RsA_RaD_I	2.5	RsA	RaD	Rs_Ra	present	present	347	34	0	29	3	26	0.9	0	0	0	0.077
RsA_RaD_P	2.5	RsA	RaD	Rs_Ra	present	present	255	15	22	22	5	17	0.77	0	0	0	0.079
RsA_RaD_T	2.5	RsA	RaD	Rs_Ra	present	present	250	85	3	24	4	20	0.83	0	0	0	0.088
RsA_RaD_U	2.5	RsA	RaD	Rs_Ra	present	present	238	70	6	31	4	27	0.87	0	0	0	0.115
RsB_RaC_B	2.5	RsB	RaC	Rs_Ra	present	present	414	81	0	34	6	28	0.82	0	0	0	0.076
RsB_RaC_C	2.5	RsB	RaC	Rs_Ra	present	present	88	23	0	10	6	4	0.4	0	0	0	0.102
RsB_RaC_K	2.5	RsB	RaC	Rs_Ra	present	present	463	25	26	38	2	36	0.95	1	1	0	0.076
RsB_RaC_L	2.5	RsB	RaC	Rs_Ra	present	present	202	52	8	17	4	13	0.76	0	0	0	0.078
RsB_RaC_R	2.5	RsB	RaC	Rs_Ra	present	present	97	12	0	14	2	12	0.86	0	0	0	0.126
RsA_RaC_B	2.5	RsA	RaC	Rs_Ra	present	present	236	45	1	24	3	21	0.88	0	0	0	0.092
RsA_RaC_G	2.5	RsA	RaC	Rs_Ra	present	present	55	2	0	6	1	5	0.83	0	0	0	0.098
RsA_RaC_T	2.5	RsA	RaC	Rs_Ra	present	present	251	29	127	23	3	20	0.87	0	0	0	0.084
RsA_RaC_P	2.5	RsA	RaC	Rs_Ra	present	present	294	22	28	22	3	19	0.86	0	0	0	0.07
RsA_RaC_A	2.5	RsA	RaC	Rs_Ra	present	present	276	19	1	16	2	14	0.88	0	0	0	0.055
RaC_RsA_C	2.5	RaC	RsA	Ra_Rs	present	present	555	58	102	24	10	14	0.58	0	0	0	0.041
RaC_RsA_D	2.5	RaC	RsA	Ra_Rs	present	present	668	4	89	26	12	14	0.54	1	0	12	0.037
RaC_RsA_L	2.5	RaC	RsA	Ra_Rs	present	present	411	4	1	17	8	9	0.53	1	0	1	0.04
RaC_RsA_J	2.5	RaC	RsA	Ra_Rs	present	present	523	214	218	30	12	18	0.6	0	0	0	0.054
RaC_RsA_M	2.5	RaC	RsA	Ra_Rs	present	present	536	232	151	32	18	14	0.44	0	0	0	0.056
RaD_RsA_B	2.5	RaD	RsA	Ra_Rs	present	present	571	10	7	32	19	13	0.41	0	0	0	0.053
RaD_RsA_D	2.5	RaD	RsA	Ra_Rs	present	present	434	1	90	18	8	10	0.56	0	0	0	0.04
RaD_RsA_E	2.5	RaD	RsA	Ra_Rs	present	present	320	90	41	15	7	8	0.53	1	0	2	0.045
RaD_RsA_F	2.5	RaD	RsA	Ra_Rs	present	present	590	61	3	26	3	23	0.88	1	0	1	0.042
RaD_RsA_I	2.5	RaD	RsA	Ra_Rs	present	present	333	11	1	9	7	2	0.22	0	0	0	0.026
RaC_RsB_A	2.5	RaC	RsB	Ra_Rs	present	present	441	4	1	21	9	12	0.57	0	0	0	0.045
RaC_RsB_D	2.5	RaC	RsB	Ra_Rs	present	present	465	60	38	23	9	14	0.61	0	0	0	0.047
RaC_RsB_E	2.5	RaC	RsB	Ra_Rs	present	present	600	15	44	37	17	20	0.54	1	0	3	0.058
RaC_RsB_F	2.5	RaC	RsB	Ra_Rs	present	present	368	13	79	19	8	11	0.58	0	0	0	0.049
RaC_RsB_J	2.5	RaC	RsB	Ra_Rs	present	present	308	94	89	18	13	5	0.28	0	0	0	0.055
RaD_RsB_C	2.5	RaD	RsB	Ra_Rs	present	present	307	15	1	13	7	6	0.46	0	0	0	0.041
RaD_RsB_F	2.5	RaD	RsB	Ra_Rs	present	present	366	65	154	17	8	9	0.53	0	0	0	0.044
RaD_RsB_H	2.5	RaD	RsB	Ra_Rs	present	present	273	1	134	9	7	2	0.22	1	0	2	0.032
RaD_RsB_I	2.5	RaD	RsB	Ra_Rs	present	present	301	150	127	11	6	5	0.45	0	0	0	0.035
RaD_RsB_J	2.5	RaD	RsB	Ra_Rs	present	present	625	10	71	48	26	22	0.46	1	0	2	0.071
RaC_RaD_A	2.5	RaC	RaD	Ra_Ra	present	present	1185	228	16	56	29	27	0.48	0	0	0	0.045
RaC_RaD_K	2.5	RaC	RaD	Ra_Ra	present	present	1004	96	27	86	42	44	0.51	0	0	0	0.079
RaC_RaD_F	2.5	RaC	RaD	Ra_Ra	present	present	781	14	0	49	20	29	0.59	0	0	0	0.059
RaC_RaD_I	2.5	RaC	RaD	Ra_Ra	present	present	857	71	172	62	21	42	0.67	0	0	0	0.067
RaC_RaD_E	2.5	RaC	RaD	Ra_Ra	present	present	957	146	125	80	38	42	0.53	0	0	0	0.077
RaD_RaC_J	2.5	RaD	RaC	Ra_Ra	present	present	511	101	11	36	22	14	0.39	0	0	0	0.066
RaD_RaC_F	2.5	RaD	RaC	Ra_Ra	present	present	1016	79	39	97	45	52	0.54	0	0	0	0.087
RaD_RaC_H	2.5	RaD	RaC	Ra_Ra	present	present	753	110	0	53	22	31	0.58	0	0	0	0.066
RaD_RaC_G	2.5	RaD	RaC	Ra_Ra	present	present	882	33	9	80	41	39	0.49	0	0	0	0.083
RaD_RaC_I	2.5	RaD	RaC	Ra_Ra	present	present	694	79	45	42	30	12	0.29	0	0	0	0.057

## Sheet: Figure 5
outset_date	colony_ID	originating_colony_of_primary_king	originating_colony_of_primary_queen	cross_type	replication	number_of_larvae_7d	number_of_larvae_14d	number_of_larvae_21d	number_of_larvae_28d	number_of_larvae_35d	number_of_larvae_42d	number_of_larvae_49d	number_of_larvae_56d	number_of_larvae_63d	number_of_larvae_70d	number_of_male_nymphs	number_of_female_nymphs	number_of_male_workers	number_of_female_workers	offspring_sex_ratio
2023-02-15	RsB_RsA_1	RsB	RsA	Rs_Rs	1	3	3	3	9	14	17	17	17	16	16	0	0	8	8	0.5
2023-02-15	RsB_RsA_2	RsB	RsA	Rs_Rs	2	0	0	1	7	20	20	20	20	20	20	0	0	8	8	0.5
2023-02-15	RsB_RsA_3	RsB	RsA	Rs_Rs	3	1	2	3	11	18	18	18	18	18	18	0	0	10	8	0.44
2023-02-15	RsA_RsB_1	RsA	RsB	Rs_Rs	1	1	9	10	17	17	18	19	19	19	19	0	0	11	8	0.42
2023-02-15	RsA_RsB_2	RsA	RsB	Rs_Rs	2	2	7	12	14	17	17	17	17	17	17	0	0	7	10	0.59
2023-02-15	RsA_RsB_3	RsA	RsB	Rs_Rs	3	1	9	17	18	20	20	20	20	20	20	0	0	6	5	0.45
2023-02-14	RaD_RaC_1	RaD	RaC	Ra_Ra	1	13	18	18	8	8	8	7	7	7	18	0	0	3	4	0.57
2023-02-14	RaD_RaC_2	RaD	RaC	Ra_Ra	2	9	15	15	20	20	20	20	20	20	20	0	0	10	10	0.5
2023-02-14	RaD_RaC_3	RaD	RaC	Ra_Ra	3	11	17	17	17	17	14	14	15	15	15	0	0	3	12	0.8
2023-02-14	RaC_RaD_1	RaC	RaD	Ra_Ra	1	9	14	14	14	19	19	19	19	19	19	0	0	8	11	0.58
2023-02-14	RaC_RaD_2	RaC	RaD	Ra_Ra	2	10	18	18	18	18	18	17	18	18	18	0	0	6	12	0.67
2023-02-14	RaC_RaD_3	RaC	RaD	Ra_Ra	3	10	18	18	18	18	14	11	11	11	11	0	0	5	6	0.55
2023-02-13	RaC_RsA_1	RaC	RsA	Ra_Rs	1	2	3	11	16	16	16	17	17	17	17	0	0	8	9	0.53
2023-02-13	RaC_RsA_2	RaC	RsA	Ra_Rs	2	2	2	5	14	18	15	12	12	10	10	0	0	1	5	0.83
2023-02-13	RaC_RsA_3	RaC	RsA	Ra_Rs	3	1	5	8	17	19	15	15	15	14	19	0	0	6	6	0.5
2023-02-13	RaD_RsA_1	RaD	RsA	Ra_Rs	1	1	6	9	17	18	18	18	15	15	18	0	0	7	4	0.36
2023-02-13	RaD_RsA_2	RaD	RsA	Ra_Rs	2	2	2	5	12	19	18	19	19	19	19	0	0	9	9	0.5
2023-02-13	RaD_RsA_3	RaD	RsA	Ra_Rs	3	3	5	6	15	18	18	18	18	18	18	0	0	7	10	0.59
2023-02-15	RaC_RsB_1	RaC	RsB	Ra_Rs	1	12	14	14	15	15	16	16	18	18	18	0	0	10	8	0.44
2023-02-15	RaC_RsB_2	RaC	RsB	Ra_Rs	2	13	14	18	18	18	18	18	18	20	20	0	0	9	11	0.55
2023-02-15	RaC_RsB_3	RaC	RsB	Ra_Rs	3	14	17	17	17	17	12	12	11	11	17	0	0	4	7	0.64
2023-02-15	RaD_RsB_1	RaD	RsB	Ra_Rs	1	5	8	9	11	11	12	18	18	19	19	0	0	7	12	0.63
2023-02-15	RaD_RsB_2	RaD	RsB	Ra_Rs	2	6	13	16	13	13	13	13	13	10	16	0	0	4	6	0.6
2023-02-15	RaD_RsB_3	RaD	RsB	Ra_Rs	3	7	12	16	18	18	15	15	15	14	18	0	0	7	7	0.5
2023-02-14	RsA_RaC_1	RsA	RaC	Rs_Ra	1	0	1	5	8	11	11	11	11	9	11	0	0	6	3	0.33
2023-02-14	RsA_RaC_2	RsA	RaC	Rs_Ra	2	0	2	4	11	14	13	14	12	12	14	0	0	5	4	0.44
2023-02-14	RsA_RaC_3	RsA	RaC	Rs_Ra	3	0	1	4	5	5	5	5	5	5	5	0	0	4	1	0.2
2023-02-14	RsB_RaC_1	RsB	RaC	Rs_Ra	1	5	9	12	13	13	8	0	0	0	13	0	0	3	1	0.25
2023-02-14	RsB_RaC_2	RsB	RaC	Rs_Ra	2	4	7	9	9	11	11	12	12	11	12	0	0	7	2	0.22
2023-02-14	RsB_RaC_3	RsB	RaC	Rs_Ra	3	8	10	10	15	15	15	15	13	13	13	0	0	4	8	0.67
2023-02-15	RsA_RaD_1	RsA	RaD	Rs_Ra	1	4	4	4	5	5	5	5	5	5	5	0	0	2	3	0.6
2023-02-15	RsA_RaD_2	RsA	RaD	Rs_Ra	2	2	3	3	3	3	3	3	3	3	3	0	0	1	2	0.67
2023-02-15	RsA_RaD_3	RsA	RaD	Rs_Ra	3	2	3	3	3	3	2	1	1	3	3	0	0	2	1	0.33
2023-02-15	RsB_RaD_1	RsB	RaD	Rs_Ra	1	4	7	10	14	14	11	11	11	10	14	0	0	5	5	0.5
2023-02-15	RsB_RaD_2	RsB	RaD	Rs_Ra	2	4	5	5	7	7	7	5	5	5	7	0	0	2	3	0.6
2023-02-15	RsB_RaD_3	RsB	RaD	Rs_Ra	3	5	9	10	11	11	11	11	11	7	11	0	0	3	4	0.57
