# Supplementary material for: Maternal determination of soldier proportion and paternal determination of soldier sex ratio in hybrid Reticulitermes (Isoptera: Rhinotermitidae) termite colonies
Source: PLoS One. 2023 Nov 2;18(11):e0293096. doi: 10.1371/journal.pone.0293096 (PMC10621947; doi:10.1371/journal.pone.0293096)
Supplement: S2 Dataset — (XLSX) [file pone.0293096.s004.xlsx]

## Sheet: colony information
colony_ID	species	collection_date	location
RsE	R. speratus	2018-05-01	Takashima, Shiga, Japan
RsF	R. speratus	2018-05-01	Yasu, Shiga, Japan
RsG	R. speratus	2018-04-29	Kawanishi, Hyogo, Japan
RsH	R. speratus	2022-05-10	Sakyo Ward, Kyoto, Japan
RsI	R. speratus	2022-05-13	Kumage District, Kagoshima, Japan
RsJ	R. speratus	2022-05-14	Kumage District, Kagoshima, Japan

## Sheet: colony set
cross_type	originating_colony_of_primary_king	originating_colony_of_primary_queen	number_of_replication
intraspecies_crossing	RsE	RsF	35
intraspecies_crossing	RsE	RsG	35
intraspecies_crossing	RsF	RsE	35
intraspecies_crossing	RsF	RsG	35
intraspecies_crossing	RsG	RsE	35
intraspecies_crossing	RsG	RsF	35
intraspecies_crossing	RsH	RsH	30
intraspecies_crossing	RsI	RsI	30
intraspecies_crossing	RsJ	RsJ	30
intraspecies_crossing	RsH	RsI	30
intraspecies_crossing	RsH	RsJ	30
intraspecies_crossing	RsI	RsH	30
intraspecies_crossing	RsI	RsJ	30
intraspecies_crossing	RsJ	RsH	30
intraspecies_crossing	RsJ	RsI	30

## Sheet: FigS1a
colony_ID	years_elapsed_since_colony_foundation	originating_colony_of_primary_king	originating_colony_of_primary_queen	number_of_workers	number_of_larvae	number_of_eggs	number_of_soldiers	number_of_male_soldiers	number_of_female_soldiers	soldier_sex_ratio	number_of_male_nymph	number_of_female_nymph	soldier_proportion
A	0.5	RsH	RsH	9	0	0	1	1	0	0	0	0	0.1
B	0.5	RsH	RsH	12	0	0	1	0	1	1	0	0	0.077
C	0.5	RsH	RsH	8	0	0	1	0	1	1	0	0	0.111
D	0.5	RsH	RsH	12	0	0	1	1	0	0	0	0	0.077
E	0.5	RsH	RsH	9	0	0	1	1	0	0	0	0	0.1
F	0.5	RsH	RsH	10	0	0	1	1	0	0	0	0	0.091
G	0.5	RsH	RsH	13	0	0	1	1	0	0	0	0	0.071
H	0.5	RsH	RsH	11	0	0	1	1	0	0	0	0	0.083
I	0.5	RsH	RsH	11	0	2	1	0	1	1	0	0	0.083
J	0.5	RsH	RsH	14	0	0	1	0	1	1	0	0	0.067
K	0.5	RsH	RsH	11	0	0	1	1	0	0	0	0	0.083
L	0.5	RsH	RsH	9	0	0	1	0	1	1	0	0	0.1
A	0.5	RsJ	RsJ	12	0	0	1	1	0	0	0	0	0.077
B	0.5	RsJ	RsJ	11	0	0	1	0	1	1	0	0	0.083
C	0.5	RsJ	RsJ	11	0	0	1	1	0	0	0	0	0.083
D	0.5	RsJ	RsJ	12	0	0	1	0	1	1	0	0	0.077
E	0.5	RsJ	RsJ	15	0	1	1	1	0	0	0	0	0.063
F	0.5	RsJ	RsJ	15	0	0	1	1	0	0	0	0	0.063
G	0.5	RsJ	RsJ	16	0	0	1	1	0	0	0	0	0.059
H	0.5	RsJ	RsJ	13	0	0	1	1	0	0	0	0	0.071
I	0.5	RsJ	RsJ	15	0	0	1	1	0	0	0	0	0.063
J	0.5	RsJ	RsJ	9	0	0	1	1	0	0	0	0	0.1
K	0.5	RsJ	RsJ	12	0	0	1	1	0	0	0	0	0.077
L	0.5	RsJ	RsJ	10	0	0	1	1	0	0	0	0	0.091
A	0.5	RsI	RsI	11	0	0	1	1	0	0	0	0	0.083
B	0.5	RsI	RsI	10	0	0	1	0	1	1	0	0	0.091
C	0.5	RsI	RsI	13	0	0	1	0	1	1	0	0	0.071
D	0.5	RsI	RsI	11	0	0	1	0	1	1	0	0	0.083
E	0.5	RsI	RsI	12	0	0	1	0	1	1	0	0	0.077
F	0.5	RsI	RsI	11	0	0	1	0	1	1	0	0	0.083
G	0.5	RsI	RsI	11	0	0	1	1	0	0	0	0	0.083
H	0.5	RsI	RsI	12	0	0	1	1	0	0	0	0	0.077
I	0.5	RsI	RsI	4	0	0	1	1	0	0	0	0	0.2
J	0.5	RsI	RsI	11	0	0	1	0	1	1	0	0	0.083
K	0.5	RsI	RsI	12	0	0	1	1	0	0	0	0	0.077
L	0.5	RsI	RsI	12	0	0	1	1	0	0	0	0	0.077
A	0.5	RsI	RsH	13	0	0	1	1	0	0	0	0	0.071
B	0.5	RsI	RsH	11	0	0	1	0	1	1	0	0	0.083
C	0.5	RsI	RsH	9	0	0	1	0	1	1	0	0	0.1
D	0.5	RsI	RsH	11	0	0	1	0	1	1	0	0	0.083
E	0.5	RsI	RsH	8	0	0	1	0	1	1	0	0	0.111
F	0.5	RsI	RsH	8	0	0	1	1	0	0	0	0	0.111
G	0.5	RsI	RsH	12	0	0	1	1	0	0	0	0	0.077
H	0.5	RsI	RsH	12	0	0	1	1	0	0	0	0	0.077
I	0.5	RsI	RsH	14	0	0	1	1	0	0	0	0	0.067
J	0.5	RsI	RsH	1	0	0	1	1	0	0	0	0	0.5
K	0.5	RsI	RsH	11	0	0	1	1	0	0	0	0	0.083
L	0.5	RsI	RsH	13	0	0	1	0	1	1	0	0	0.071
A	0.5	RsH	RsI	12	0	0	1	0	1	1	0	0	0.077
B	0.5	RsH	RsI	13	0	0	1	0	1	1	0	0	0.071
C	0.5	RsH	RsI	14	0	0	1	1	0	0	0	0	0.067
D	0.5	RsH	RsI	12	0	0	1	0	1	1	0	0	0.077
E	0.5	RsH	RsI	14	0	0	1	0	1	1	0	0	0.067
F	0.5	RsH	RsI	11	0	0	2	0	2	1	0	0	0.154
G	0.5	RsH	RsI	13	0	0	1	0	1	1	0	0	0.071
H	0.5	RsH	RsI	1	0	0	1	0	1	1	0	0	0.5
I	0.5	RsH	RsI	14	0	0	1	1	0	0	0	0	0.067
J	0.5	RsH	RsI	16	0	0	1	0	1	1	0	0	0.059
K	0.5	RsH	RsI	13	0	0	1	0	1	1	0	0	0.071
L	0.5	RsH	RsI	15	0	0	1	0	1	1	0	0	0.063
A	0.5	RsH	RsJ	10	0	0	1	1	0	0	0	0	0.091
B	0.5	RsH	RsJ	12	0	0	1	1	0	0	0	0	0.077
C	0.5	RsH	RsJ	14	0	0	1	0	1	1	0	0	0.067
D	0.5	RsH	RsJ	11	0	0	1	1	0	0	0	0	0.083
E	0.5	RsH	RsJ	13	0	0	1	0	1	1	0	0	0.071
F	0.5	RsH	RsJ	15	0	0	1	0	1	1	0	0	0.063
G	0.5	RsH	RsJ	13	0	0	1	1	0	0	0	0	0.071
H	0.5	RsH	RsJ	12	0	0	1	1	0	0	0	0	0.077
I	0.5	RsH	RsJ	13	0	0	1	1	0	0	0	0	0.071
J	0.5	RsH	RsJ	9	0	0	1	0	1	1	0	0	0.1
K	0.5	RsH	RsJ	10	0	0	1	0	1	1	0	0	0.091
L	0.5	RsH	RsJ	15	0	0	1	1	0	0	0	0	0.063
A	0.5	RsJ	RsH	8	0	0	1	0	1	1	0	2	0.111
B	0.5	RsJ	RsH	15	0	0	1	1	0	0	0	0	0.063
C	0.5	RsJ	RsH	13	0	1	1	0	1	1	0	0	0.071
D	0.5	RsJ	RsH	14	0	0	1	0	1	1	0	0	0.067
E	0.5	RsJ	RsH	9	0	0	1	0	1	1	0	0	0.1
F	0.5	RsJ	RsH	12	0	0	1	0	1	1	0	0	0.077
G	0.5	RsJ	RsH	16	0	0	1	0	1	1	0	0	0.059
H	0.5	RsJ	RsH	10	0	0	1	1	0	0	0	0	0.091
I	0.5	RsJ	RsH	13	0	0	1	0	1	1	0	0	0.071
J	0.5	RsJ	RsH	13	0	0	1	1	0	0	0	0	0.071
K	0.5	RsJ	RsH	11	0	0	1	1	0	0	0	0	0.083
L	0.5	RsJ	RsH	11	0	0	1	1	0	0	0	0	0.083
A	0.5	RsI	RsJ	10	0	0	1	0	1	1	0	0	0.091
B	0.5	RsI	RsJ	10	0	0	1	0	1	1	0	0	0.091
C	0.5	RsI	RsJ	10	0	0	1	0	1	1	0	0	0.091
D	0.5	RsI	RsJ	12	0	0	1	1	0	0	0	0	0.077
E	0.5	RsI	RsJ	9	0	0	1	0	1	1	0	0	0.1
F	0.5	RsI	RsJ	12	0	0	1	1	0	0	0	0	0.077
G	0.5	RsI	RsJ	10	0	0	1	0	1	1	0	0	0.091
H	0.5	RsI	RsJ	12	0	0	1	1	0	0	0	0	0.077
I	0.5	RsI	RsJ	13	0	0	1	0	1	1	0	0	0.071
J	0.5	RsI	RsJ	8	0	0	1	1	0	0	0	0	0.111
K	0.5	RsI	RsJ	10	0	0	1	1	0	0	0	0	0.091
L	0.5	RsI	RsJ	13	0	0	1	1	0	0	0	0	0.071
A	0.5	RsJ	RsI	13	0	0	1	1	0	0	0	0	0.071
B	0.5	RsJ	RsI	13	0	0	1	0	1	1	0	0	0.071
C	0.5	RsJ	RsI	12	0	0	1	1	0	0	0	0	0.077
D	0.5	RsJ	RsI	13	0	0	1	1	0	0	0	0	0.071
E	0.5	RsJ	RsI	13	0	0	1	0	1	1	0	0	0.071
F	0.5	RsJ	RsI	12	0	0	1	0	1	1	0	0	0.077
G	0.5	RsJ	RsI	14	0	0	1	0	1	1	0	0	0.067
H	0.5	RsJ	RsI	13	0	0	1	0	1	1	0	0	0.071
I	0.5	RsJ	RsI	11	0	0	1	0	1	1	0	0	0.083
J	0.5	RsJ	RsI	13	0	0	1	0	1	1	0	0	0.071
K	0.5	RsJ	RsI	12	0	0	1	0	1	1	0	0	0.077
L	0.5	RsJ	RsI	11	0	0	2	1	1	0.5	0	0	0.154

## Sheet: FigS1b_c_d
colony_ID	years_elapsed_since_colony_foundation	originating_colony_of_primary_king	originating_colony_of_primary_queen	number_of_workers	number_of_larvae	number_of_eggs	number_of_soldiers	number_of_male_soldiers	number_of_female_soldiers	soldier_sex_ratio	number_of_male_nymph	number_of_female_nymph	soldier_proportion
C	2.5	RsE	RsG	391	85	40	7	6	1	0.14	0	1	0.018
E	2.5	RsE	RsG	422	151	20	17	5	12	0.71	0	0	0.039
G	2.5	RsE	RsG	387	81	78	12	3	9	0.75	0	0	0.03
M	2.5	RsE	RsG	524	26	3	20	6	14	0.7	0	1	0.037
O	2.5	RsE	RsG	331	77	22	12	4	8	0.67	0	1	0.035
F	2.5	RsG	RsF	454	22	10	24	10	14	0.58	0	1	0.05
G	2.5	RsG	RsF	86	18	57	5	3	2	0.4	0	0	0.055
D	2.5	RsG	RsF	498	81	51	21	4	17	0.81	0	1	0.04
H	2.5	RsG	RsF	415	101	10	15	3	12	0.8	0	2	0.035
I	2.5	RsG	RsF	313	48	72	10	6	4	0.4	0	1	0.031
A	2.5	RsF	RsE	612	90	17	26	12	14	0.54	0	0	0.041
C	2.5	RsF	RsE	381	106	77	23	7	16	0.7	0	0	0.057
D	2.5	RsF	RsE	517	1	25	22	4	18	0.82	0	0	0.041
E	2.5	RsF	RsE	454	105	123	21	8	13	0.62	0	0	0.044
H	2.5	RsF	RsE	475	100	16	25	1	24	0.96	0	2	0.05
C	2.5	RsE	RsF	471	0	0	23	4	19	0.83	1	1	0.047
H	2.5	RsE	RsF	540	50	30	21	4	17	0.81	0	1	0.037
I	2.5	RsE	RsF	509	55	11	14	3	11	0.79	1	1	0.027
K	2.5	RsE	RsF	475	16	0	11	3	8	0.73	0	1	0.023
L	2.5	RsE	RsF	495	0	7	16	2	14	0.88	0	1	0.031
A	2.5	RsF	RsG	583	121	46	24	3	21	0.88	0	0	0.04
F	2.5	RsF	RsG	581	3	11	24	3	21	0.88	0	0	0.04
G	2.5	RsF	RsG	603	147	54	20	9	11	0.55	0	0	0.032
H	2.5	RsF	RsG	777	65	36	29	5	24	0.83	0	1	0.036
I	2.5	RsF	RsG	323	82	213	13	1	12	0.92	0	0	0.039
I	2.5	RsG	RsE	470	104	61	24	7	17	0.71	0	0	0.049
H	2.5	RsG	RsE	267	21	0	10	3	7	0.7	0	0	0.036
C	2.5	RsG	RsE	349	127	123	12	3	9	0.75	0	1	0.033
G	2.5	RsG	RsE	603	147	54	20	9	11	0.55	0	0	0.032
E	2.5	RsG	RsE	488	164	107	19	3	16	0.84	0	1	0.037
C	4.5	RsE	RsG	607	2	64	16	6	10	0.63	0	0	0.026
E	4.5	RsE	RsG	2180	6	57	39	10	29	0.74	0	0	0.018
G	4.5	RsE	RsG	901	3	230	24	3	21	0.88	0	0	0.026
M	4.5	RsE	RsG	1540	11	96	33	12	21	0.64	0	0	0.021
O	4.5	RsE	RsG	1178	12	35	26	2	24	0.92	0	0	0.022
F	4.5	RsG	RsF	1335	3	40	28	4	24	0.86	0	1	0.021
G	4.5	RsG	RsF	619	1	8	20	6	15	0.71	0	0	0.031
D	4.5	RsG	RsF	1565	3	110	30	4	26	0.87	0	0	0.019
H	4.5	RsG	RsF	1026	14	142	22	5	17	0.77	0	1	0.021
I	4.5	RsG	RsF	508	2	64	6	4	2	0.33	0	3	0.012
A	4.5	RsF	RsE	953	3	30	26	3	23	0.88	0	1	0.027
C	4.5	RsF	RsE	1690	20	28	46	5	41	0.89	0	1	0.026
D	4.5	RsF	RsE	666	0	160	18	3	15	0.83	0	1	0.026
E	4.5	RsF	RsE	645	0	126	18	3	15	0.83	0	1	0.027
H	4.5	RsF	RsE	1293	1	145	38	4	34	0.89	0	2	0.029
C	4.5	RsE	RsF	1508	1	61	37	6	31	0.84	0	1	0.024
H	4.5	RsE	RsF	747	7	51	30	6	24	0.8	0	0	0.039
I	4.5	RsE	RsF	1064	7	84	19	5	14	0.74	0	1	0.018
K	4.5	RsE	RsF	480	140	84	13	3	10	0.77	0	0	0.026
L	4.5	RsE	RsF	822	28	7	24	7	17	0.71	0	0	0.028
A	4.5	RsF	RsG	2201	6	145	55	4	51	0.93	0	0	0.024
F	4.5	RsF	RsG	717	0	308	15	1	14	0.93	0	0	0.02
G	4.5	RsF	RsG	962	8	177	20	2	18	0.9	0	0	0.02
H	4.5	RsF	RsG	747	0	94	15	1	14	0.93	0	0	0.02
I	4.5	RsF	RsG	655	0	28	18	2	16	0.89	0	0	0.027
I	4.5	RsG	RsE	683	3	5	14	4	10	0.71	0	0	0.02
H	4.5	RsG	RsE	565	27	0	14	7	7	0.5	0	2	0.024
C	4.5	RsG	RsE	670	9	51	15	6	9	0.6	0	0	0.022
G	4.5	RsG	RsE	527	0	142	12	3	9	0.75	0	0	0.022
E	4.5	RsG	RsE	328	5	0	10	2	8	0.8	0	0	0.03
